# Supplementary material for: In Silico Analysis of the Ga3+/Fe3+ Competition for Binding the Iron-Scavenging Siderophores of P. aeruginosa—Implementation of Three Gallium-Based Complexes in the “Trojan Horse” Antibacterial Strategy
Source: Biomolecules. 2024 Apr 16;14(4):487. doi: 10.3390/biom14040487 (PMC11048449; doi:10.3390/biom14040487)
Supplement: Supplementary file 1 [file biomolecules-14-00487-s001.zip]

Archive with 1 entries (1 files):
- biomolecules-2950981-supplementary.pdf
